# Supplementary material for: Regulation of INSM1 Gene Expression and Neuroendocrine Differentiation in High-Risk Neuroblastoma
Source: Biology (Basel). 2025 Dec 22;15(1):22. doi: 10.3390/biology15010022 (PMC12784908; doi:10.3390/biology15010022)
Supplement: Supplementary file 1 [file biology-15-00022-s001.zip]

Archive with 1 entries (1 files):
- biology-4013292-supplementary.pdf
